# Supplementary material for: Moderate SCRIB Expression Levels Correlate with Worse Prognosis in OPSCC Patients Regardless of HPV Status
Source: Cells. 2024 Jun 8;13(12):1002. doi: 10.3390/cells13121002 (PMC11201649; doi:10.3390/cells13121002)
Supplement: Supplementary file 1 [file cells-13-01002-s001.zip]

Archive with 1 entries (1 files):
- cells-2986077-supplementary.pdf
